# Supplementary material for: Cryogel Scaffold-Mediated Delivery of Adipose-Derived Stem Cells Promotes Healing in Murine Model of Atrophic Non-Union
Source: Front Bioeng Biotechnol. 2022 May 5;10:851904. doi: 10.3389/fbioe.2022.851904 (PMC9117654; doi:10.3389/fbioe.2022.851904)
Supplement: Supplementary file 1 [file Table1.xlsx]

## Sheet: ST1
Supplemental Table S1. Left Femur (Intact) Morphology (MicroCT) for Col1-tk mice at 2 and 8 Weeks Post Implantation (6 and 12 Weeks Post Fracture)
	Sham		Scaffold Only		GFP + Scaffold		BMP-2 + Scaffold		Significance
	Mean	St.Dev.	Mean	St.Dev.	Mean	St.Dev.	Mean	St.Dev.
2 Weeks (n = 5-7/group)
Total Area (Tt.Ar) (mm2)	1.74776	0.170698	1.59478	0.140515	1.7245	0.22251	1.81168	0.121516	NS
BA/TA (mm2/mm2)	0.392662	0.0199715	0.392373	0.026665	0.387087	0.00956319	0.376972	0.0148762	NS
Cortical Thickness (Ct.Th) (mm)	0.1594	0.00665132	0.154167	0.0101721	0.155143	0.0126765	0.155	0.00986577	NS
Polar Moment of Inertia (pMOI) (mm4)	0.314162	0.0593185	0.25252	0.0428029	0.300581	0.0923924	0.324223	0.0521894	NS
Tissue Mineral Density (mg HA/cm3)	1152.04	14.3892	1161.12	19.9329	1151.65	13.4371	1152.49	15.0388	NS
8 Weeks (n = 6-7/group)
Total Area (Tt.Ar) (mm2)	1.82891	0.172696	1.7334	0.170372	1.72707	0.161062	1.6567	0.0903571	NS
BA/TA (mm2/mm2)	0.402212	0.017438	0.401267	0.02352	0.403806	0.013817	0.405219	0.0275681	NS
Cortical Thickness (Ct.Th) (mm)	0.166	0.00832666	0.163333	0.00471405	0.163286	0.00574989	0.162	0.0120238	NS
Polar Moment of Inertia (pMOI) (mm4)	0.358673	0.0789765	0.309798	0.0490473	0.314301	0.0658843	0.284133	0.0260063	NS
Tissue Mineral Density (mg HA/cm3)	1161.33	11.0372	1165.83	16.7859	1173.48	9.91555	1165.41	18.5328	NS
2-way ANOVA (Sham vs Scaffold vs GFP vs BMP-2); * p < 0.05; NS = not significant
